# Supplementary material for: Identification and Characterization of microRNAS from Entamoeba histolytica HM1-IMSS
Source: PLoS One. 2013 Jul 12;8(7):e68202. doi: 10.1371/journal.pone.0068202 (PMC3709888; doi:10.1371/journal.pone.0068202)
Supplement: Table S1 — (XLSX) [file pone.0068202.s004.xlsx]

## Sheet: Table 2
Number	miRNA_name	miRNA_seq	miRNA_len	#copies of the miRNA	strand	start	end	genome_seq
1	Ehi-miR-1	CGATTGAATACTTGTGAATT	20	1867	-	1652	1791	gtatggcggaataaattgtaatactcgattaattctttgaatgagaattCGATTGAATACTTGTGAATTATGATGTCAAATaatataatattatcttcgttaatgcatgttagtaataatt
2	Ehi-miR-2	TCTAGGATTCTGTCT	15	1864	-	862	1003	atgaatacgtccctgccctttgtacacaccgcccgtcgctcctaccgattgaATAAAGAGGTGAAATTCTAGGATTCTGTCTtatagatagaaaaatggatttaaatctccttatttagaggaaggagaagtcgtaacaagg
3	Ehi-miR-3	GTGAAATTCTAGGATTCTGTCT	22	1077	-	868	1009	tgaatacgtccctgccctttgtacacaccgcccgtcgctcctaccgattgaataaagagGTGAAATTCTAGGATTCTGTCTtatagatagaaaaatggatttaaatctccttatttagaggaaggagaagtcgtaacaagg
4	Ehi-miR-4	ATAAAGAGGTGAAATTCTAGGATTCTGTCT	30	319	-	862	1003	atgaatacgtccctgccctttgtacacaccgcccgtcgctcctaccgattgaATAAAGAGGTGAAATTCTAGGATTCTGTCTtatagatagaaaaatggatttaaatctccttatttagaggaaggagaagtcgtaacaagg
5	Ehi-miR-5	CATGATCTGAAGGGATGACT	20	230	+	570	681	catgctcctcaatgacattatttttgtcatcatctcccaGATTAGTGTTGAATGTAATTCCATGATCTGAAGGGATGACTacaagatcaaccttgtcattgtttattgtgcc
6	Ehi-miR-6	CATGATCTGAAGGGATGACT	20	230	-	6547	6686	atgctcctcaatgacattatttttgtcatcatctcccagattagtgttgaatgtaattcCATGATCTGAAGGGATGACTacaagatcaaccttgtcattgtttattgtgccattcattgatgaatgagaaataagaagt
7	Ehi-miR-7	CAGGAGAACATAAGGAAT	18	84	+	37764	37901	gtcttagcaCAGGAGAACATAAGGAATttctctcaatcaataccttatttcttttatctaaaat
8	Ehi-miR-8	GAATAAATTGTAATACTCGATT	22	50	-	1691	1832	acccgcattcgtgtactagcccCGTGATCCAATTCGCTGGATCaatcgtatggcgGAATAAATTGTAATACTCGATTaattctttgaatgagaattcgattgaatacttgtgaattatgatgtcaaat
9	Ehi-miR-9	ATCAAAATGGACGTTTTT	18	50	+	3273	3410	aaaaaatgatgacaactcccactatgatggcgggaaagttatataaatttattccggagaATCAAAATGGACGTTTTTatccttttatt
10	Ehi-miR-10	AGAGAATCAAAATGGACGTTTTT	23	42	+	4771	4908	aaaaaatgatgacaacccccactatgatggcgggaaagttatataaatttattccAGAGAATCAAAATGGACGTTTTTatccttttatt
11	Ehi-miR-11	GTGCTGAGATTCTCGA	16	36	+	6918	7061	caatgagAGTTCAATGAAGCACGCTGATTCTcaagaatcagattGTGCTGAGATTCTCGAtattattgacctcgtctttc
12	Ehi-miR-12	AATAAACGAAGGAACATCTATTT	23	34	-	30828	30970	AAGAATATCAGTGACttcttttaataaatatgacattctttcttttgttgaagAATAAACGAAGGAACATCTATTTaactctggtc
13	Ehi-miR-13	CTCGTCTATTATTTTCTTCAAATC	24	24	+	8510	8653	ataatggatcgatacctaatgataaatcattcccattaactaatatcttgcaCTCGTCTATTATTTTCTTCAAATCcatttgaaggcatATAATATCTGATATCTTCAAGTttctctcttcaacaactgttt
14	Ehi-miR-14	ATACTTGTGAATTATGATGTCAAAT	25	23	-	1652	1791	gtatggcggaataaattgtaatactcgattaattctttgaatgagaattCGATTGAATACTTGTGAATTATGATGTCAAATaatataatattatcttcgttaatgcatgttagtaataatt
15	Ehi-miR-15	CATGAGACTCTACGGTTATT	20	20	-	15653	15792	aaCATGAGACTCTACGGTTATTaatttatatgaaTTAATAATAACCGAGTTCTCAAACAGAAA
16	Ehi-miR-16	ATTGCAAGTCTCCACAGATT	20	19	-	98716	98855	tattttgttcggaattATTGCAAGTCTCCACAGATTgacataaagaatgtcttatctactaagactttgcaagattaaaacaagttt
17	Ehi-miR-17	CTAAAGGATTAGAAAAGACGGT	22	18	+	1326	1467	catcatgggaattagttgatgttttttctaactcgccatgatgtctcgaccCTAAAGGATTAGAAAAGACGGTtgttgttttttccatctttTCATAATCCTTTTTACTCATGGTAATTcgtcgtctttg
18	Ehi-miR-18	CTAAAGGATTAGAAAAGACGGT	22	18	-	131027	131168	CATCATGGGAATTAGTTGatgttttttctaactcgccatgatgtctcgaccCTAAAGGATTAGAAAAGACGGTtgttgttttttccatcttttcataatcctttttactcatggtaatt
19	Ehi-miR-19	TGATCTGAAGGGATGACT	18	16	-	6547	6686	atgctcctcaatgacattatttttgtcatcatctcccagattagtgttgaatgtaattcCATGATCTGAAGGGATGACTacaagatcaaccttgtcattgtttattgtgccattcattgatgaatgagaaataagaagt
20	Ehi-miR-20	ATAATATCTGATATCTTCAAGT	22	16	+	8510	8653	ataatggatcgatacctaatgataaatcattcccattaactaatatcttgcaCTCGTCTATTATTTTCTTCAAATCcatttgaaggcatATAATATCTGATATCTTCAAGTttctctcttcaacaactgttt
21	Ehi-miR-21	GATTAGTGTTGAATGTAATTC	21	15	+	570	681	catgctcctcaatgacattatttttgtcatcatctcccaGATTAGTGTTGAATGTAATTCCATGATCTGAAGGGATGACTacaagatcaaccttgtcattgtttattgtgcc
22	Ehi-miR-22	TGTGTACTATATATATATATTCTTGCT	27	14	-	1	126	taaaagaatatatgtcttgtagtaatatatatttgatgaatacttgtagtgtacttaTGTGTACTATATATATATATTCTTGCTaaaaaattccatcgccgggaatcgaaccc
23	Ehi-miR-23	AGTGATAGTTTGGATTTGGACAC	23	14	-	18226	18365	gtaaaggtctcctcgagAGTGATAGTTTGGATTTGGACACtaaatgtctaatctattctatcctctattttatgaggaggTTTGAGGAGACACACT
24	Ehi-miR-24	AGTTCAATGAAGCACGCTGATTCT	24	14	+	6918	7061	caatgagAGTTCAATGAAGCACGCTGATTCTcaagaatcagattGTGCTGAGATTCTCGAtattattgacctcgtctttc
25	Ehi-miR-25	AATGATAATTGAATTCTTTT	20	12	-	17827	17966	aaaattatttaagaaagagataattaattaacaattaAATGATAATTGAATTCTTTTtaagaaataatcaa
26	Ehi-miR-26	CGAGAAACAAGTCATGTAATT	21	11	+	94	233	tttancattctaaaacaaaatactaaccaattagatgaactactgttctcaaagaacccaCGAGAAACAAGTCATGTAATTagtattagtatgtttgtaagtagtaatgagtaagtttgtagctagtactgagtatg
27	Ehi-miR-27	AGAGATTCGAAGATGGCAC	19	11	+	12703	12841	ttctgccttaattttaaataatttctttttctctttttttattttatgaatgagagaagaAGAGATTCGAAGATGGCACgn
28	Ehi-miR-28	TCACGAAATTCAAGTATGTT	20	11	+	1	130	aattaaggatgaaaattgaccaaaaaatatctcattttTCACGAAATTCAAGTATGTTaataccaggggggaggagtataacatatttgaatTTCGTGAAGAATCATGACA
29	Ehi-miR-29	TAATTAAGGATAGTAAGTGG	20	10	-	1087	1224	ttttaTCATTTACACCTTATTTATTAGGCTTtgtctaaTAATTAAGGATAGTAAGTGGtgtac
30	Ehi-miR-30	TTCACGAGATTAAAATATGT	20	10	+	139	268	gtctcatttTTCACGAGATTAAAATATGTtaatcaaggaccatCAGAGACGCAAAGATTTTAATTtcgtgaaaaatgac
31	Ehi-miR-31	ACATCGACGAAACCTG	16	10	-	1677	1814	gcattgtgcaagACATCGACGAAACCTGtaaaggtctcctcgagagtgatagtttggattttggacaccgagtgtctaatctattctatcctcttttttatgaggagatt
32	Ehi-miR-32	CATTGGGAAATGAAATGAGAATTT	24	10	-	2359	2502	CATTGGGAAATGAAATGAGAATTTtagatgaatagtcaattatttcatttcgaatctttccgtct
33	Ehi-miR-33	AATTGAGGATCTCTTGAATCATT	23	10	-	12432	12574	ATTGAGGTGCAGAAACATAATCcatagcaaattggtaatacctttcaagaacaAATTGAGGATCTCTTGAATCATTtaataatgcatttaaattatttaagttctttaatatt
34	Ehi-miR-34	AATTGAGGATCTCTTGAATCATT	23	10	-	9463	9605	aagaacaAATTGAGGATCTCTTGAATCATTtaataatgcatttaaattatttaagttctttaatatt
35	Ehi-miR-35	GTTTGTTTTTATCTCAATTTTTTATGTTA	29	9	-	13960	14108	caattgttcaGTTTGTTTTTATCTCAATTTTTTATGTTAtggaattaattgttaatgaattttagaaaaaggaataataacaacgaatgatgaacaaga
36	Ehi-miR-36	TACGCAAAGGGTTAGTACT	19	8	-	42747	42885	tattTACGCAAAGGGTTAGTACTttatttagttattgaaattagataaaaacaccctGTGCAAGACAAACGTGTAGATCCT
37	Ehi-miR-37	ATATGGTCAGTAAGTGTCTCAAT	23	8	+	13360	13502	cataaattgtgttattaatcccaATATGGTCAGTAAGTGTCTCAATattattccccttctgacttttgaggttcaaaaatatatatatatttatactgactatata
38	Ehi-miR-38	AGCGATTTAGGGTAGTTCATT	21	8	-	9872	10012	atAGCGATTTAGGGTAGTTCATTctatgtaaatataaatgaacactatttaatcgcaat
39	Ehi-miR-39	GTATTGTTGATGGAAAACCT	20	8	+	19018	19157	aaagacagattttctaacattgtcattgaacaattaaaaaagaatttacaaaagtcaattGTATTGTTGATGGAAAACCTgctcgtt
40	Ehi-miR-40	TTATTGTATTACTCTACATT	20	7	-	36283	36422	gaataaaattTTATTGTATTACTCTACATTtaatgtttataaaaacttaaaccaagttatataaata
41	Ehi-miR-41	ACATCAGTAGAGTAAATAA	19	6	-	7190	7328	tgttttattcattactgttgtaaacctacattgttaattgataataatgtcaaatACATCAGTAGAGTAAATAA
42	Ehi-miR-42	ATGAATAAATGGCTCGACTA	20	6	+	27897	28036	tggttccgagtttgggatcataagtaccatttaaagtactcggactaaATGAATAAATGGCTCGACTACATAATGGTggatatttattccaccattatggattgtggtcctcttttattctta
43	Ehi-miR-43	AAACAATGATTGTTGTAGAGCA	22	6	-	1555	1696	ctggttttaataagaatcttttgattcttccaagagAAACAATGATTGTTGTAGAGCAcgtagccattagtccaactgtcctaacaggaattCTAATAGAATTAAAGAGT
44	Ehi-miR-44	AAACAATGATTGTTGTAGAGCA	22	6	-	6035	6176	CTGGTTTTAATAAGAATcttttgattcttccaagagAAACAATGATTGTTGTAGAGCAcgtagccattagtccaactgtcctaacaggaatt
45	Ehi-miR-45	CCTGTCTACGAATGATA	17	6	+	94	175	atattattattgcgtgaggccggttaacggagcaacgaaaaCCTGTCTACGAATGATAgacc
46	Ehi-miR-46	ATACCTCCTGAACCAAATACTTCTT	25	6	-	145190	145334	ATACCTCCTGAACCAAATACTTCTTatttaactcgtcaatggggggcattatggattagtgagaac
47	Ehi-miR-47	TCATTTACACCTTATTTATTAGGCTT	26	5	-	1087	1224	ttttaTCATTTACACCTTATTTATTAGGCTTtgtctaaTAATTAAGGATAGTAAGTGGtgtac
48	Ehi-miR-48	TCTGAGGCATAAGAAAAATAAATC	24	5	+	23980	24123	ttcttattttaattcctttcttcatattttgaatgataatttctattatttcaTCTGAGGCATAAGAAAAATAAATC
49	Ehi-miR-49	CACGAAAGTGGACGTA	16	5	-	20873	21015	ttattaaaaacacagcactctgctaaCACGAAAGTGGACGTAtagggtgtgacgcctgCCCGGTGCTGGAAGGTTAATTGAagatgtgagagcatcggatcgaagccccagtaaacggcggccgtaac
50	Ehi-miR-50	TATGAATAGGAGAAGGAAC	19	5	+	9414	9552	ttaagtaatttcatttttcttatttTATGAATAGGAGAAGGAACcattttattactact
51	Ehi-miR-51	TGTCATAGGAGGAATATCTT	20	5	+	514	642	TGTCATAGGAGGAATATCTTtgtaaatttcataaaaattggaggaataagtcatcttcttgtaaa
52	Ehi-miR-52	AGACATAAAAGGATAGTTATA	21	5	-	15706	15846	tcttatttacagtcggtttataaaatactgaaagattAGACATAAAAGGATAGTTATAactctcttttgttaaatgtttgtatcgttcattataaactcgaataaatgcag
53	Ehi-miR-53	ACAAATTCCATACATAAACATTAATGA	27	5	-	542	680	tcctctataaccttcgtcaataacatctgctccaatACAAATTCCATACATAAACATTAATGAGGAATGAAGTGTaactcttccataatgttggtgtggaatttgtacat
54	Ehi-miR-54	GAATGAAATACGATTGAATTAGGAT	25	5	-	43451	43595	tatttGAATGAAATACGATTGAATTAGGATtttaattcttcttcaatatttattcagctt
55	Ehi-miR-55	TTTAAAAACTGTTCAACT	18	5	+	30	167	tatttatagctgatttcaattgaacatgtttttttgcttttcTTTAAAAACTGTTCAACTgacctcaaaccgacttctcctgtatagtatattttcactaACAAGTATTCTATTGGTCT
56	Ehi-miR-56	TTTTTAAGGGTTGTATTATC	20	5	-	27532	27671	ggagataagataatcttttttttctttgagcattaacagaaTTTTTAAGGGTTGTATTATCatc
57	Ehi-miR-57	TTTAAAAACTGTTCAACT	18	5	+	129	234	gcTGATTTCAATTGAACATGTTTTTttgcttttcTTTAAAAACTGTTCAACTgacctcaaaccgacttctcctgtatag
58	Ehi-miR-58	TCATAATCCTTTTTACTCATGGTAATT	27	5	+	1326	1467	catcatgggaattagttgatgttttttctaactcgccatgatgtctcgaccCTAAAGGATTAGAAAAGACGGTtgttgttttttccatctttTCATAATCCTTTTTACTCATGGTAATTcgtcgtctttg
59	Ehi-miR-59	ACAGCAGATGCAATAGGAATTT	22	5	-	7309	7450	attctttctttaatACAGCAGATGCAATAGGAATTTcaagtgttttattattttccatatgattttttaatttttctgctgtaataacaaagtag
60	Ehi-miR-60	TTGCTGATTTTGAATGTTTCACCTCT	26	5	+	370	515	atgaagagtcaaaattaattgtagaagataaaaagagtgaaactactaatacattgttgtTTGCTGATTTTGAATGTTTCACCTCT
61	Ehi-miR-61	AAGAGAATATTGATAAGCATACAAGTGA	28	5	-	34823	34970	aAAGAGAATATTGATAAGCATACAAGTGAaataatatttgtataagtttagagatattcttaga
62	Ehi-miR-62	TGTTGCTGATAAAATGAAAGACATGAGT	28	4	+	19970	20117	ttTGTTGCTGATAAAATGAAAGACATGAGTaataaatcaacttaagttttttgattttaaaagcaactca
63	Ehi-miR-63	CAAGGAAGTTCCATCAATGAA	21	4	+	11181	11321	tgttttatttgataaagctacccttgataaatgtacCAAGGAAGTTCCATCAATGAAagttattacaccagctgttgTTGCTGATAGAATGAAAATTACTTg
64	Ehi-miR-64	AAGCATCTCATATTTTTAGA	20	4	-	13337	13476	TATTTTAATTTAACCATCTTCTTtgaattcataaaaattgtcttatgtaataaaacaAAGCATCTCATATTTTTAGAtggagaaaaactatggaagacgctcatcttattacagat
65	Ehi-miR-65	AAGACTTAAGTGATTCTTTAACTCC	25	4	-	53093	53237	taactgacaatccaggatttaaattaaaattacctatcagttgtacttgtttcgAAGACTTAAGTGATTCTTTAACTCCtggaaatgaaagaat
66	Ehi-miR-66	AAACAGTAGAATAATAAT	18	4	+	2913	3050	taAAACAGTAGAATAATAATaattaaattaaggtttaataacttttatcctattgttcag
67	Ehi-miR-67	ATGATGGAACATATCTTAA	19	4	+	12146	12284	gtttttgtgaattaaaagaaaataATGATGGAACATATCTTAAtggaataacagtatgtcatcgaaatggattgcaacattattattcttgtactcacaaatg
68	Ehi-miR-68	GTATCCACATTAATGAATTTTAGA	24	4	+	5570	5713	gattgttttgatcaatttaaaattatggatgttcatatttgtggcgatgttagtaaaggaGTATCCACATTAATGAATTTTAGAgtgtgttttataaagag
69	Ehi-miR-69	TAGGAGCAGGAGATAATATTGTT	23	4	+	10848	10990	gaatgtttattccatgttcagaagcacatatttctatttgtgataaaataatgtgtagaaTAGGAGCAGGAGATAATATTGTTgaaggaatgagta
70	Ehi-miR-70	CAAGAAGGAGAGAATGCAGG	20	4	+	110930	111069	CAAGAAGGAGAGAATGCAGGaaatgttggtaaagtcattcctttattcatgtttctctttttcaat
71	Ehi-miR-71	TGGAAAAAGACATGAATACA	20	4	+	7150	7289	caaaTGGAAAAAGACATGAATACAtttagtatgagaattaaagaatggtattcatggcattttccagaa
72	Ehi-miR-72	GAACTATAGAAAGAAACATGACTTAC	26	4	-	133423	133568	agtgtcatgtttcaattatggtttgaatgaaaagttttggatGAACTATAGAAAGAAACATGACTTAC
73	Ehi-miR-73	ATGACATTATTCCAGTAGA	19	4	-	20739	20877	agATGACATTATTCCAGTAGAacaaattgtttcatatccaactattgtacttgctactaaagatgttaata
74	Ehi-miR-74	AGTGCTGGTCGAGATGCTTTGG	22	4	-	265	404	actggtatttctgaaggtatggagtttattgataataatacgtatttgAGTGCTGGTCGAGATGCTTTGG
75	Ehi-miR-75	CGTGATCCAATTCGCTGGATC	21	4	-	1691	1832	acccgcattcgtgtactagcccCGTGATCCAATTCGCTGGATCaatcgtatggcgGAATAAATTGTAATACTCGATTaattctttgaatgagaattcgattgaatacttgtgaattatgatgtcaaat
76	Ehi-miR-76	TTAAATGCTGTCAAAAATAAAAGT	24	4	+	24678	24821	acatataatcaacttggatatttttcacaaacattgtttaatattggatattattataaaTTAAATGCTGTCAAAAATAAAAGTtggaattatattaa
77	Ehi-miR-77	ACTAATAAGATGTGGTGATT	20	4	-	21189	21328	aatatcccacatctttattgtactatctgcagatgaACTAATAAGATGTGGTGATTct
78	Ehi-miR-78	CACGAAATTCAAGTATGTTAATACCAGG	28	4	-	73	212	aagggaaattaaggatgaaaattgaccaaaaaaatatctcattttTCACGAAATTCAAGTATGTTAATACCAGGggggaggagtataacatatttgaatttcgtgaagaatcatgaca
79	Ehi-miR-79	TTAATAATAACCGAGTTCTCAAACAGAAA	29	4	-	15768	15907	aaCATGAGACTCTACGGTTATTaatttatatgaaTTAATAATAACCGAGTTCTCAAACAGAAA
80	Ehi-miR-80	ATCCTTTTGCAATAAATTTGTTAC	24	4	-	1285	1428	aaagtaagtagattaattgcatcagtaaatattgttggttgaataaattgattaacgaATCCTTTTGCAATAAATTTGTTACcat
81	Ehi-miR-81	GTTGGTTTGGGTTGGCTTGGTTT	23	3	+	100385	100527	tttctcaaatgatgcagcccatgaatcccagtcatctgcttgaacaGTTGGTTTGGGTTGGCTTGGTTTattttgttgagttggttgtttggtttgagtat
82	Ehi-miR-82	TATGTAATGGGTTGAGGCT	19	3	+	147739	147877	tttaaggtttttattcatttctatgagcaaatgttcttctTATGTAATGGGTTGAGGCTtttgg
83	Ehi-miR-83	AGAAGATGAAGAAGATGAT	19	3	-	22081	22219	ttctgagtcagaAGAAGATGAAGAAGATGATacttttgcattcttacgtttaattttttcactcaatg
84	Ehi-miR-84	CCTACTTCCCTATAGTTATTTT	22	3	+	14991	15132	ttataaccctggatctttcaaatttacCCTACTTCCCTATAGTTATTTTagtgataaaataactatagggaagtagggtaaaaaagaaaaattaacagatccagggtta
85	Ehi-miR-85	TTAGAAGGGGACATGATATG	20	3	-	37143	37282	TTAGAAGGGGACATGATATGttcatcttttgtggaagtagtgtcattcatccttgtt
86	Ehi-miR-86	AACTGTTTATGGTTTAGCTAGT	22	3	-	10265	10406	tggaaagccagaaaccagcgcaaatggtgcggtaattgccacacaggtgctcagttttccAACTGTTTATGGTTTAGCTAGTcgtcgtactgttcctcctggtttttttactccaagt
87	Ehi-miR-87	CAACATAAATTAGTTTGGATGT	22	3	-	47884	48025	tgattgtgaaatatttcaaatttgttatgatgaagcaatggaaagttatCAACATAAATTAGTTTGGATGTtacaaaat
88	Ehi-miR-88	ATAAACATTAATGAGGAATGAAGTGT	26	3	-	542	680	tcctctataaccttcgtcaataacatctgctccaatACAAATTCCATACATAAACATTAATGAGGAATGAAGTGTaactcttccataatgttggtgtggaatttgtacat
89	Ehi-miR-89	TGCAAAAATGGGAAATATCTA	21	3	-	41790	41930	tattgtttctctttgttttattctggctttgagaggattatcaacacaaataagTGCAAAAATGGGAAATATCTAtggaattattggaatgactgttgcttttaTTGCAGCAGTTGTAGATAAGATTGGAG
90	Ehi-miR-90	CTTGTGGATTGTGTTTTACTAATA	24	3	+	5319	5462	tattgcagaaagattaaaaggtaCTTGTGGATTGTGTTTTACTAATAaaaagaaagaagagattttggcttattttaaaactcaaattcatgatgattttgcacgt
91	Ehi-miR-91	TATTCTTCGTTTTGATACT	19	3	-	48069	48207	TATTCTTCGTTTTGATACTgaaaacaatgtttttcttatttgtttttaatttaaatgaagatag
92	Ehi-miR-92	GCACATCCAAGATTAACAAGT	21	3	+	86205	86345	taGCACATCCAAGATTAACAAGTcttccttctgcaagaagaagaatagaatgtccatctgggaatgtgaat
93	Ehi-miR-93	ATATGGATGGAGTGCTAATA	20	3	+	22627	22766	tagattagttaactccccatgtgcacttgttacaggagaATATGGATGGAGTGCTAATAtg
94	Ehi-miR-94	ATAATGGTAATAGGATAATTA	21	3	-	2996	3136	ggaagaATAATGGTAATAGGATAATTAtttgaatCAAATTGTTGTATACACTTTTcaaatacttcaaaaaattcatcctcttccaaa
95	Ehi-miR-95	AAGGAGTAAAATGAAAATG	19	3	+	1687	1825	gcacattttttacattaattttttttttaattacttaaataatatatAAGGAGTAAAATGAAAATGaaaaaaaatgaaa
96	Ehi-miR-96	CTAATAGAATTAAAGAGT	18	3	-	1555	1696	ctggttttaataagaatcttttgattcttccaagagAAACAATGATTGTTGTAGAGCAcgtagccattagtccaactgtcctaacaggaattCTAATAGAATTAAAGAGT
97	Ehi-miR-97	CCTTCGTAATGCATGT	16	3	-	21459	21597	CCTTCGTAATGCATGTtatagtcaaactgttgatggtcaattatatattgttattaacactaatttattaaatccattccagcacaatgactgtggtgt
98	Ehi-miR-98	TTAGAGATGAATAGTTCAAC	20	3	+	76245	76384	ccctgtgatatttaaagaaatgatggtttaatctaagttcaaagaattaaaaattgagtcTTAGAGATGAATAGTTCAACaacagtctttgtggcacgtataggaaa
99	Ehi-miR-99	CCAGGATTGGATGAAGAGTC	20	3	-	20117	20256	CCAGGATTGGATGAAGAGTCtagtggatatttaaataagaaattctttagtagacattcttctgaagatcctaa
100	Ehi-miR-100	CATCATGGGAATTAGTTG	18	3	-	131027	131168	CATCATGGGAATTAGTTGatgttttttctaactcgccatgatgtctcgaccCTAAAGGATTAGAAAAGACGGTtgttgttttttccatcttttcataatcctttttactcatggtaatt
101	Ehi-miR-101	ATATAGACACTCTACAAA	18	3	-	93339	93476	atcttgtttgctttaggattcttgtgctgttgtgtttggtgttatgggtggtgccaATATAGACACTCTACAAAtagccaagcccgtatgtttgcagtct
102	Ehi-miR-102	GCAGTTTTTGAAGAAGGAC	19	3	+	25325	25463	atcacaaaactcttcatcttcaacaaccttttctttgcataacacacactgaGCAGTTTTTGAAGAAGGACaatttgttacattaaaatcatattggactggttt
103	Ehi-miR-103	ATATGGAGAATTATTGTA	18	3	+	36923	37060	atatgtaatatttatatgatgatatatttccaaaatcctgaagagaaaggagtaagttggATATGGAGAATTATTGTAattattgcatttg
104	Ehi-miR-104	ACCTGTTGAACCTTTATC	18	3	-	180923	181060	ataggaatttatcagctagaatcgttcaattaaaagttcaccaACCTGTTGAACCTTTATCtattaaattccaac
105	Ehi-miR-105	TTCGTGAAGAATCATGACA	19	3	+	1	130	aattaaggatgaaaattgaccaaaaaatatctcattttTCACGAAATTCAAGTATGTTaataccaggggggaggagtataacatatttgaatTTCGTGAAGAATCATGACA
106	Ehi-miR-106	GGTTCTCGTGGTGTAGGAGTTAAC	24	3	-	3414	3557	aatgtcgccGGTTCTCGTGGTGTAGGAGTTAACacgtgaatACCAAAAACGCTGTTTAGTTCCATcactatgatttatgactggacgcgcgtt
107	Ehi-miR-107	TTAAACAAGTTGTAGATAA	19	3	-	4831	4969	aaatttatgattggaTTAAACAAGTTGTAGATAAtaaaattaaaggaattattttacattattatttatagtttaataaaaatataaaaaa
108	Ehi-miR-108	ATTAGGCTGAGAAGTTCC	18	3	+	14967	15104	aaatgaagtaagactgtcttcatcaagttcatgagaATTAGGCTGAGAAGTTCCtttaaaa
109	Ehi-miR-109	TCCAGATAGAGTTTTCAAC	19	3	+	97906	98044	aaaTCCAGATAGAGTTTTCAACaaaaataagtgattatattgataattgtgatattgatgagagagaatttttaggactt
110	Ehi-miR-110	AGAGACAAATTTGATATGAA	20	3	-	87644	87783	aaAAGGATTTCAATGATTATATacttttatctccaaaataaaataataAGAGACAAATTTGATATGAAacaaaagaaatcctaaa
111	Ehi-miR-111	TTTTAGGGGATCAAGAAG	18	2	-	41975	42112	TTTTAGGGGATCAAGAAGaaatcgagtctatgaaaaaaagaattatcaattcaatctttctttttgaaactcctatca
112	Ehi-miR-112	TCAGAAAGTAGAAAATTAGGACC	23	2	-	4187	4329	tttggttagtatttggtattattcgaacttatTCAGAAAGTAGAAAATTAGGACCtgt
113	Ehi-miR-113	ATACTTCTTCTAACCAAATT	20	2	+	31876	32015	ttctttaATACTTCTTCTAACCAAATTaatgcatggaaatctaaatgatttgatggttcatcaagaagtaataaatca
114	Ehi-miR-114	AACAGATAATTGAACATTT	19	2	-	74076	74214	ttccttccagagttgagaaacgaaaaagaagaatAACAGATAATTGAACATTTattcaaaacatttggtagtttgtgtgtttttgaagttgaatcaactgaagatg
115	Ehi-miR-115	CCCGGTGCTGGAAGGTTAATTGA	23	2	-	20873	21015	ttattaaaaacacagcactctgctaaCACGAAAGTGGACGTAtagggtgtgacgcctgCCCGGTGCTGGAAGGTTAATTGAagatgtgagagcatcggatcgaagccccagtaaacggcggccgtaac
116	Ehi-miR-116	GAGGTGAAAAGACAAAAA	18	2	+	18490	18627	ttataagtctttaatctttttaattcttttcagttctatttgttttgaggatttgatgatGAGGTGAAAAGACAAAAAgatttaaac
117	Ehi-miR-117	TTGCTGATAGAATGAAAATTACTT	24	2	+	11181	11321	tgttttatttgataaagctacccttgataaatgtacCAAGGAAGTTCCATCAATGAAagttattacaccagctgttgTTGCTGATAGAATGAAAATTACTTg
118	Ehi-miR-118	CTCGACTACATAATGGT	17	2	+	27897	28036	tggttccgagtttgggatcataagtaccatttaaagtactcggactaaATGAATAAATGGCTCGACTACATAATGGTggatatttattccaccattatggattgtggtcctcttttattctta
119	Ehi-miR-119	GGGAACATGTTTGTGTTGTATGGACT	26	2	+	9368	9513	tgattcatattatacatgatatttttccactttatgaattttGGGAACATGTTTGTGTTGTATGGACTa
120	Ehi-miR-120	ATGGATTTGTTGATTTAGA	19	2	+	17313	17451	tgaattttattcatcaattaaaagttgttgttgaaatatggaaaaagcaagaaataatagATGGATTTGTTGATTTAGAt
121	Ehi-miR-121	ACCTTGTAGAATTCCTCTATTTAATTT	27	2	+	365819	365965	tgaatgatgaagagtagatttgataaggaatctACCTTGTAGAATTCCTCTATTTAATTTaattacatcataga
122	Ehi-miR-122	TGGCATAACTCTTAAAGG	18	2	-	21514	21651	tcttcaactccttgcagttaaaggctcagctaataagatttggtaTGGCATAACTCTTAAAGGagatgacat
123	Ehi-miR-123	ATGTAACAAGTATACCTGC	19	2	+	44774	44912	TCTTAAATGTTGGTTTAATGTTGATAcaggtatggcatcagttgcattaatgaATGTAACAAGTATACCTGCatcaatttg
124	Ehi-miR-124	TAAATGAGAATCTCTTGTT	19	2	+	13364	13502	tctaattttgctgtattaatatcttcatcaattgtaaaactTAAATGAGAATCTCTTGTTaatactagaagtttgt
125	Ehi-miR-125	AGGGTCATTAAATAATAGAATAGTATT	27	2	-	8136	8282	tccgtacattcaactatctaatgaccatatctagatggtAGGGTCATTAAATAATAGAATAGTATTattcttaatagtttatttaactattctttggacatgtt
126	Ehi-miR-126	ATTGGAAGGTTAGAAGAA	18	2	-	65323	65460	tcattcgatcattctttttgttctagttcaATTGGAAGGTTAGAAGAAtggaagaaaca
127	Ehi-miR-127	CTCAGTATTACATGAATC	18	2	-	131785	131922	tcaggagttataatgtttaatgatttttcatgaaatactgcattataaaaatggaataaCTCAGTATTACATGAATCgaatgctacaaatgacatccatc
128	Ehi-miR-128	CTTCCAGCTGTAGTTGAT	18	2	+	12917	13054	tcagaaggagcattaactaaaggaccattcaattcaCTTCCAGCTGTAGTTGATttaaataattatcttcttggaatgatttgttgtggatattcaggatttgtttcatcagc
129	Ehi-miR-129	ACAAGTATTCTATTGGTCT	19	2	+	30	167	tatttatagctgatttcaattgaacatgtttttttgcttttcTTTAAAAACTGTTCAACTgacctcaaaccgacttctcctgtatagtatattttcactaACAAGTATTCTATTGGTCT
130	Ehi-miR-130	GTGCAAGACAAACGTGTAGATCCT	24	2	-	42747	42885	tattTACGCAAAGGGTTAGTACTttatttagttattgaaattagataaaaacaccctGTGCAAGACAAACGTGTAGATCCT
131	Ehi-miR-131	TATTAAAAATGTAAGGACGTTT	22	2	+	130531	130672	TATTAAAAATGTAAGGACGTTTcggctctgatatctcctaagataccactttcccaacgctatccatttcgttttttaa
132	Ehi-miR-132	GAAGGGATTGATTGTTCT	18	2	+	75957	76094	taatGAAGGGATTGATTGTTCTacgttcttttgacattgaacatattcaacttcaacg
133	Ehi-miR-133	TAAAGATACTAAGAATGGCT	20	2	+	72441	72580	TAAAGATACTAAGAATGGCTtctcttgatgatgactatccttttaccaataatacccatatatagtgtctatt
134	Ehi-miR-134	GTCAAACTGTTGATGGTCA	19	2	-	17050	17188	gttataGTCAAACTGTTGATGGTCAattatatattgttattacgcactaatttattaaatccattccagcacaatgactgtggt
135	Ehi-miR-135	TTGAATGTATGTTTTTCTTC	20	2	-	12113	12252	gtggttccatttgaataatataatttaTTGAATGTATGTTTTTCTTCtgggatgtc
136	Ehi-miR-136	ATTCGAGAAGGGGAACAAATCTTTA	25	2	-	48389	48533	gtggggtctgttttgttgctttgagtggatattatatttatgaactttcattttccATTCGAGAAGGGGAACAAATCTTTA
137	Ehi-miR-137	ATGAGTTGACTTGAGATTACAG	22	2	+	15073	15214	gtgactgtagaattatttgacttattaaatccaactataatataATGAGTTGACTTGAGATTACAGtatcttagagt
138	Ehi-miR-138	TAACAAAGAGGATCTGTAT	19	2	+	4114	4252	gtcgaacaaccagaaTAACAAAGAGGATCTGTATaaactacgatttctgttggttttcttggttttctca
139	Ehi-miR-139	AGAGTGTCTAGAAGATGGTGAAT	23	2	+	8251	8393	GTAAGTCACAACAAAGAGTAATTTGTTTAAtgaaatccctccagaaacacataAGAGTGTCTAGAAGATGGTGAATagaaaatacctatcttcttaaaggcatttgatgatt
140	Ehi-miR-140	CAGTGTTGATGTAGATC	17	2	+	135066	135202	ggaggatgtacattaacacttggtattaaaacattacttccagaatcacgtattgtCAGTGTTGATGTAGATCcagtagttgttgaagcagc
141	Ehi-miR-141	CTTTCCAATGACTTAAAAACAATGATT	27	2	-	2389	2535	gCTTTCCAATGACTTAAAAACAATGATTgaaataatatgtaactattttttcctatttttataagttttgggaaca
142	Ehi-miR-142	TGATTTCAATTGAACATGTTTTT	23	2	+	129	234	gcTGATTTCAATTGAACATGTTTTTttgcttttcTTTAAAAACTGTTCAACTgacctcaaaccgacttctcctgtatag
143	Ehi-miR-143	TTAATGAAGAAGCTACTGAAT	21	2	+	15443	15583	gctgaaaTTAATGAAGAAGCTACTGAATatcttcgaataagaaaaccttcatttatttctga
144	Ehi-miR-144	CTTAGTGGTGATAGATCGGTCAGC	24	2	-	4564	4707	gcgaaagagaaggctagcgggactattggagagtacggggctggagctatcagtgctagaCTTAGTGGTGATAGATCGGTCAGCggagctagccccactacgccttctttttcacc
145	Ehi-miR-145	ACCTACTGACCGAGACATTA	20	2	+	20539	20678	gcatcACCTACTGACCGAGACATTAcatgtgaagttttacgttgaacagaagggacat
146	Ehi-miR-146	AGAGTGTCTAGAAGATGGTGAAT	23	2	+	7000	7142	gcacataAGAGTGTCTAGAAGATGGTGAATagaaaatacatatcttcttaaaggcatttgatgatt
147	Ehi-miR-147	ATATACATGGTGTAAAGATGGTGC	24	2	+	48901	49044	gatggagaATATACATGGTGTAAAGATGGTGCattttctattgtttcaattattgcactaatgttatttttcctat
148	Ehi-miR-148	GGAATTGAAGCTGTGACT	18	2	+	3339	3476	gatgaataatgaagtttcaatattcttttatggcgattcaaatctttatGGAATTGAAGCTGTGACTtatgaacgttattcttc
149	Ehi-miR-149	AGACCATACAGAACTTAAACCT	22	2	-	12747	12888	gagtctgatttatcaactaaattAGACCATACAGAACTTAAACCTgttatgccaccaataggtgaaggtgcttttggtctcgtatttagaggaacttatagagga
150	Ehi-miR-150	ATTGTTGATGAAGTGAAGAAGGATA	25	2	-	41972	42116	gaattggagtaataaATTGTTGATGAAGTGAAGAAGGATAtgaagaaccaacacttatttcatcttcatttatcttataatttttatcttcaagaa
151	Ehi-miR-151	TGGATTGGAGGTAATCTTTAAT	22	2	-	13467	13608	gaaaaTGGATTGGAGGTAATCTTTAATaagaattgatcatagtctttttaatccattagt
152	Ehi-miR-152	CAGTGCTCTGAGGTGTAAT	19	2	-	8789	8927	ctgggtgatttaaagaatattcattaaaacacactttacaaacacgttctaaaaaCAGTGCTCTGAGGTGTAATtggaattcttcctttactaca
153	Ehi-miR-153	AGTAAGAATATCGACATCAGTAGA	24	2	+	10736	10879	ctcaaaaaaacttcaaaacaccAGTAAGAATATCGACATCAGTAGAaaataatgccttaactgatgaatatttttatgtttttttata
154	Ehi-miR-154	CGTGTAGAAATTCCTAAAG	19	2	+	1997	2135	CGTGTAGAAATTCCTAAAGgtaaaaaaattcgagtgaatacttgtaataaacatactgatagtgatgtttctattgg
155	Ehi-miR-155	TACCTTTATACTTGTGTAGTC	21	2	-	6201	6341	cctgtcgccacgtcagtggactacacaatatataaagctacagtatTACCTTTATACTTGTGTAGTCacttgtgtagtcgatgtcctccagacgctatc
156	Ehi-miR-156	TACAATAAGAATGATGGA	18	2	+	39072	39209	cccaattggagaatttcaTACAATAAGAATGATGGAtcattttatgtttaaaagtcatttatgtattgtttgtgaattattatcaattaat
157	Ehi-miR-157	AGGATCTGTCATTGAACATGA	21	2	-	276015	276155	ccaatcaccttgaatgactccactttttgtactcataaaatataaattAGGATCTGTCATTGAACATGAtaaa
158	Ehi-miR-158	ATGATTCTAATGACGTAGGTAATGAA	26	2	+	23536	23681	cattttcattaatttatgtagtttagacccacaacttgttgtttttccaggtgATGATTCTAATGACGTAGGTAATGAAacac
159	Ehi-miR-159	TATTCCAAATTATTATGATGCT	22	2	-	11051	11192	cactttgtgcatcagataattttggatgtgatgctttatcTATTCCAAATTATTATGATGCTgcaagaac
160	Ehi-miR-160	AAGAGATTTAAAGAAGGATT	20	2	+	2519	2658	attttgatttattagttcaatcttttatttcattcatgaagtttgggaattggAAGAGATTTAAAGAAGGATTaaagaaattagcag
161	Ehi-miR-161	ATAGAAAATAAGAATGAAATAAAGAAT	27	2	-	19240	19386	attttatgttatgttattcttatttatatttcttattatgttttgtttattattgtttaaATAGAAAATAAGAATGAAATAAAGAATaagaaataataacataaatat
162	Ehi-miR-162	ATTCCATTAGATGATTTATTACCAT	25	2	+	28795	28939	attATTCCATTAGATGATTTATTACCATTTGCTGCTATGAAAATGTTTCCTAAtggaattta
163	Ehi-miR-163	AAGACATACAGGACTTTTTGT	21	2	+	10371	10511	attacctatttataataatgtattaaacccAAGACATACAGGACTTTTTGTtgcattaaaacaattaagaaatgttgtcccttatgtttatgacattactttaggttat
164	Ehi-miR-164	TAGACAATAAATGTGAGATTCGAAT	25	2	+	39300	39444	attaattggtacatttattattcaaatataacatcataatTAGACAATAAATGTGAGATTCGAAT
165	Ehi-miR-165	TTTATTGGAGAGGATTCACAG	21	2	-	25854	25994	atgaaattgatttttaataaacaccaacaaacgaatacacaatattcatagaattgtttgTTTATTGGAGAGGATTCACAG
166	Ehi-miR-166	ATAATTGCTATTATATGTTTTTC	23	2	+	12101	12243	agtaaaacatatgtatcatcatattgggcatggccaattttgATAATTGCTATTATATGTTTTTCa
167	Ehi-miR-167	ACGTAGATGAATATAAAAGTGT	22	2	+	51963	52104	aggtgaagACGTAGATGAATATAAAAGTGTtattgttattaataacattcctatgacattttcttcaaat
168	Ehi-miR-168	AGATTGGATAGAATTATTAA	20	2	-	32709	32848	AGATTGGATAGAATTATTAAgtagattaaaaccactttatgatgttgatatgcttagtgttattcaaata
169	Ehi-miR-169	TATAGACTTCCTGAATATTAATTTA	25	2	-	18131	18275	agataatatctcatctattaatttctggaaatgaatctatgaaactaacactaaTATAGACTTCCTGAATATTAATTTAtatgaaatattaatt
170	Ehi-miR-170	GAATTATTCCTGATTGACTGACT	23	2	+	16781	16923	agaagattgtaaAAGAACAAGAAGAGTtacttcagttcaggagttattggattgagaagaGAATTATTCCTGATTGACTGACTtaacttgcatcatttttttcaatatttttcata
171	Ehi-miR-171	TAATGCGAGCATGCTAGAAATGAACA	26	2	-	2041	2186	acattcaattctggcagcacattagaagaagaacaatcTAATGCGAGCATGCTAGAAATGAACAc
172	Ehi-miR-172	TACAAATTGATATGAGTGATA	21	2	+	29604	29744	acattattattgctgattatccttgttatctgaatcttaTACAAATTGATATGAGTGATAgtagaaa
173	Ehi-miR-173	TGTAGTAACTTGTGTCATTATT	22	2	-	14632	14773	acaagattTGTAGTAACTTGTGTCATTATTtggaattttttttcaaatagatctgcaaattctaactacaatctatt
174	Ehi-miR-174	ACCAAAAACGCTGTTTAGTTCCAT	24	2	-	3414	3557	aatgtcgccGGTTCTCGTGGTGTAGGAGTTAACacgtgaatACCAAAAACGCTGTTTAGTTCCATcactatgatttatgactggacgcgcgtt
175	Ehi-miR-175	AAGAATATCAGTGAC	15	2	-	30828	30970	AAGAATATCAGTGACttcttttaataaatatgacattctttcttttgttgaagAATAAACGAAGGAACATCTATTTaactctggtc
176	Ehi-miR-176	CATATCCATTATCAATCTTCT	21	2	-	8969	9109	aacttCATATCCATTATCAATCTTCTTAATTCCATTAACAGTAGTAGATGTAtagatatgaacca
177	Ehi-miR-177	TGGAGTTGATTTCTTTGGA	19	1	+	23518	23656	ttagttgttgatttcttTGGAGTTGATTTCTTTGGAgttgatttctttggagttgatttctttggagttgatttctttggagctgatttcttt
178	Ehi-miR-178	TCTTAAATGTTGGTTTAATGTTGATA	26	1	+	44774	44912	TCTTAAATGTTGGTTTAATGTTGATAcaggtatggcatcagttgcattaatgaATGTAACAAGTATACCTGCatcaatttg
179	Ehi-miR-179	TATTTTAATTTAACCATCTTCTT	23	1	-	13337	13476	TATTTTAATTTAACCATCTTCTTtgaattcataaaaattgtcttatgtaataaaacaAAGCATCTCATATTTTTAGAtggagaaaaactatggaagacgctcatcttattacagat
180	Ehi-miR-180	TTGCAGCAGTTGTAGATAAGATTGGAG	27	1	-	41790	41930	tattgtttctctttgttttattctggctttgagaggattatcaacacaaataagTGCAAAAATGGGAAATATCTAtggaattattggaatgactgttgcttttaTTGCAGCAGTTGTAGATAAGATTGGAG
181	Ehi-miR-181	CAGAGATGCAAAGATTTTAATT	22	1	+	139	268	gtctcatttTTCACGAGATTAAAATATGTtaatcaaggaccatCAGAGACGCAAAGATTTTAATTtcgtgaaaaatgac
182	Ehi-miR-182	AAATTGGATTGAAGTATGTTTGAA	24	1	-	141852	141995	gtattattaaaagaaaatatattagaaaacaatttgttgttccaagtgatgaAAATTGGATTGAAGTATGTTTGAAtggaatagaaa
183	Ehi-miR-183	ATGGATTGTGGTCCTCT	17	1	+	25209	25348	gtactcggactaaATGAATAAATGGCTCGACTAcataatggtggatatttattccaccattATGGATTGTGGTCCTCTtttattctta
184	Ehi-miR-184	GTAAGTCACAACAAAGAGTAATTTGTTTAA	30	1	+	8251	8393	GTAAGTCACAACAAAGAGTAATTTGTTTAAtgaaatccctccagaaacacataAGAGTGTCTAGAAGATGGTGAATagaaaatacctatcttcttaaaggcatttgatgatt
185	Ehi-miR-185	TTTGAGGAGACACACT	16	1	-	18226	18365	gtaaaggtctcctcgagAGTGATAGTTTGGATTTGGACACtaaatgtctaatctattctatcctctattttatgaggaggTTTGAGGAGACACACT
186	Ehi-miR-186	CAAATTGTTGTATACACTTTT	21	1	-	2996	3136	ggaagaATAATGGTAATAGGATAATTAtttgaatCAAATTGTTGTATACACTTTTcaaatacttcaaaaaattcatcctcttccaaa
187	Ehi-miR-187	CTGGTTTTAATAAGAAT	17	1	-	6035	6176	CTGGTTTTAATAAGAATcttttgattcttccaagagAAACAATGATTGTTGTAGAGCAcgtagccattagtccaactgtcctaacaggaatt
188	Ehi-miR-188	TAGGATTCTTGTGCTGTTGTGTT	23	1	-	8852	8989	ctcttgtttgcttTAGGATTCTTGTGCTGTTGTGTTtggtgttatgggtggtgccaATATAGACACTCTACAAAtagccaagcccgtatgtttgcagtct
189	Ehi-miR-189	ATTGAGGTGCAGAAACATAATC	22	1	-	12432	12574	ATTGAGGTGCAGAAACATAATCcatagcaaattggtaatacctttcaagaacaAATTGAGGATCTCTTGAATCATTtaataatgcatttaaattatttaagttctttaatatt
190	Ehi-miR-190	CATTTGCTGCTATGAAAATGTTTCCTAA	28	1	+	28795	28939	attATTCCATTAGATGATTTATTACCATTTGCTGCTATGAAAATGTTTCCTAAtggaattta
191	Ehi-miR-191	TAAAATATTACTTTGCAT	18	1	-	118092	118229	atagaaacaaaggaatggttgatacaacaaacattacacataaaataatgttaatttTAAAATATTACTTTGCATattgttttgttgcttcagtatttcttcaaattactgttttact
192	Ehi-miR-192	AAGAACAAGAAGAGT	15	1	+	16781	16923	agaagattgtaaAAGAACAAGAAGAGTtacttcagttcaggagttattggattgagaagaGAATTATTCCTGATTGACTGACTtaacttgcatcatttttttcaatatttttcata
193	Ehi-miR-193	ATAATGAAAGTTTTGAAAC	19	1	+	15062	15200	acaattagttatattcaaaaaacatttccattagaaaaaaATAATGAAAGTTTTGAAACtaataaa
194	Ehi-miR-194	TCGAATATGAGAAGAATGACC	21	1	+	59292	59432	aattaattttaataatgtttcttgagttaaTCGAATATGAGAAGAATGACCaaatgaaagtgttattatttttctttttcagcagtttcaaatgaaaaattcataaaatta
195	Ehi-miR-195	TGGAAAGAATGCAGGTTC	18	1	+	2152	2289	aatgaatgattattatgacCTTGGTATTATGTCTCgTGGAAAGAATGCAGGTTCatggtatcattctta
196	Ehi-miR-196	CTTGGTATTATGTCTC	16	1	+	2152	2289	aatgaatgattattatgacCTTGGTATTATGTCTCgTGGAAAGAATGCAGGTTCatggtatcattctta
197	Ehi-miR-197	GTGAGATTAAAGAGAATGAC	20	1	-	35580	35719	aatccagatactgactcagtcatgGTGAGATTAAAGAGAATGACtggaagagattgaatagtttttaatttttgttattctttttattattaaat
198	Ehi-miR-198	TTAATTCCATTAACAGTAGTAGATGTA	27	1	-	8969	9109	aacttCATATCCATTATCAATCTTCTTAATTCCATTAACAGTAGTAGATGTAtagatatgaacca
199	Ehi-miR-199	AAGGATTTCAATGATTATAT	20	1	-	87644	87783	aaAAGGATTTCAATGATTATATacttttatctccaaaataaaataataAGAGACAAATTTGATATGAAacaaaagaaatcctaaa
